# Supplementary material for: A Sensorised Glove to Detect Scratching for Patients with Atopic Dermatitis
Source: Sensors (Basel). 2023 Dec 12;23(24):9782. doi: 10.3390/s23249782 (PMC10748247; doi:10.3390/s23249782)
Supplement: Supplementary file 1 [file sensors-23-09782-s001.zip]

Archive with 1 entries (1 files):
- sensors-2732441-supplementary.pdf
